# Supplementary material for: Tongue microstructure physically constrains division of labor in bumblebee foraging
Source: Proc Natl Acad Sci U S A. 2026 Jan 12;123(3):e2527391123. doi: 10.1073/pnas.2527391123 (PMC12818393; doi:10.1073/pnas.2527391123)
Supplement: Supplementary file 2 — Dataset S01 (XLSX) [file pnas.2527391123.sd01.xlsx]

## Sheet: Dataset 1, Tab 1
Worker									Queen
BeeID	BM (mg)	LT (mm)	L (μm)	D (μm)	LH (μm)	RH (μm)	Lc (μm)		BeeID	BM (mg)	LT (mm)	L (μm)	D (um)	LH (um)	RH (um)	Lc (μm)
W-01	82	4.93	20.4	127.3	140.4	3.3	0.317131		Q-01	332.5	7.1	30.2	140.2	271.6	5.1	0.463055
W-02	83	3.05	24.5	139.4	125	3.5	0.273359		Q-02	783.1	6.3	21.5	268.8	312	5.2	0.368035
W-03	140	4.14	18.2	169.8	209	3.6	0.274496		Q-03	290.6	6.5	33.6	202.2	236.3	4.5	0.467333
W-04	82	5.2	33.7	115.8	158.1	4	0.418617		Q-04	622.7	9.8	38.2	304.2	270.9	4.7	0.61185
W-05	96	4.84	28.6	121.3	162.1	3.6	0.372054		Q-05	413.5	6.3	42.3	177.7	270.4	4.9	0.27837
W-06	56	4.89	24.4	123	158.5	3.7	0.345421		Q-06	320.4	6.3	37.9	235.6	357.7	5.5	0.488641
W-07	115	4.59	23.9	145.3	156	3.3	0.331211		Q-07	450.2	6.1	45.9	226.5	303	5.8	0.529141
W-08	101	4.36	22	164.5	179.4	4	0.30971		Q-08	592.4	8.5	59.1	211.1	317.7	4.8	0.708767
W-09	139	3.82	26.8	165.1	215	4.6	0.319962		Q-09	442.1	6.2	35	260.9	345.9	5.2	0.465833
W-10	107	4.1	23.9	155.8	150	3.3	0.313034		Q-10	551.3	6.3	53.2	252.2	241.2	4.2	0.57893
W-11	124	4.78	29.2	150.4	243.5	5.3	0.373599		Q-11	485.4	12.4	48.8	224.3	275.6	4.8	0.777895
W-12	251.4	3.57	29.9	170.6	174.5	3.4	0.326715		Q-12	486.1	9.9	42.7	339.3	265.7	4.7	0.650177
W-13	215.3	5.05	26.6	177.2	213	4.2	0.366511		Q-13	297.3	9.9	43.4	221.1	287.9	5.5	0.655485
W-14	144.1	3.84	31	160.3	148.4	3.1	0.345022		Q-14	530.9	6.2	40.8	223.5	334.7	6.9	0.502951
W-15	190.7	6.62	34.4	106.8	176.1	3.9	0.477209		Q-15	419.4	11.5	41	231	294.8	5.3	0.686659
W-16	160.4	6.44	20.2	119.1	114.9	3	0.360677		Q-16	489.2	6.8	31	233.5	282.3	5	0.45913
W-17	98.2	3.34	27.4	164	158.2	3.6	0.302516		Q-17	392.7	4.9	30.6	221.2	232.2	4.2	0.387221
W-18	86.9	4.34	25	126.7	146.8	3.4	0.329393		Q-18	213.5	3.6	26.8	191.8	230.9	4.6	0.310612
W-19	116.6	3.85	32.3	198.7	147.3	3.2	0.35264		Q-19	233.1	7.8	36.8	153.7	292.9	5.8	0.535761
W-20	187.3	4.66	27.3	187.9	143.2	2.9	0.356676		Q-20	322	5	46	169	288.9	5.4	0.479583
W-21	220.5	4.14	28.3	161.4	262.5	5.2	0.342289		Q-21	198.1	3.8	48.2	183.5	233.7	4.7	0.427972
W-22	230.5	4.65	32.2	173.2	259.9	4.1	0.38695		Q-22	253.9	5.5	44.1	274.3	280.3	5.4	0.492494
W-23	263.4	4.23	30.5	176.5	294.1	5.6	0.359187		Q-23	202.6	5.7	44.6	160.8	256.3	5.2	0.504202
W-24	296.6	4.46	34.1	204.5	231.9	4.4	0.389982		Q-24	195.1	5.6	40.2	136.9	159.5	3.2	0.474468
W-25	239.8	6.9	38	212.3	237.4	4.7	0.512055		Q-25	239.8	4.8	36.3	172.4	240.6	4.7	0.417421
W-26	196.6	6.21	34.1	159.7	203.6	4.1	0.460175		Q-26	257.5	6.3	40	167.6	224.4	4.4	0.501996
W-27	229.7	7.05	40.4	196.7	240.1	4.7	0.533685		Q-27	221.5	5	38.8	164.8	152.4	3	0.440454
W-28	117.4	3.84	28.4	242.9	183.3	3.7	0.330236		Q-28	236.4	5.9	44.1	199.3	180.5	3.5	0.510088
W-29	60	4.06	25.3	193	140.3	2.9	0.320496		Q-29	285.5	8.2	37.4	188.1	239	4.6	0.553787
W-30	100.7	4.84	38.5	161.8	178.6	4	0.431671		Q-30	213.5	4.7	29.1	158.5	282.3	5.6	0.369824
W-31	211.9	5.2	38.5	146.7	177.9	3.6	0.447437		Q-31	291.4	6.3	39.2	174.9	241.9	4.6	0.496951
W-32	208.8	4.93	38.7	154.8	153.6	3.1	0.436796		Q-32	198.1	7.1	41.5	128.9	237.7	4.8	0.542817
W-33	189.2	4.84	42.7	176.4	264.7	5.4	0.454608
W-34	205.7	4.89	40.3	168.7	216.9	4.4	0.443922
W-35	228	4.59	33.1	126.8	256.5	5.1	0.389781
W-36	184.9	3.05	32.1	121.1	282.5	5.8	0.312898
W-37	211.9	4.14	33.1	215.8	161.6	3.2	0.370181
W-38	293.4	4.36	32.2	165.2	279.4	5.3	0.374689
W-39	176.5	3.82	31.9	253.3	240.6	4.9	0.349082
W-40	130.3	4.78	35.4	106.8	229	4.6	0.411354
W-41	198.1	4.1	33	162.8	202.6	4.4	0.367831
W-42	89.1	3.57	30.5	130.7	254.7	3.8	0.329977
W-43	102.6	5.05	31	116.9	210.8	4.7	0.395664
W-44	159.1	3.84	33.7	172.3	175.1	3.7	0.359733
W-45	143	3.84	20.4	129.4	171	3.6	0.279886
W-46	195.1	4.06	28.6	202.8	260.7	5.3	0.340758
W-47	144.2	3.34	24.4	155.4	288.6	5.1	0.285475
W-48	155.3	4.34	23.9	111.3	191.5	4	0.322065
W-49	119.5	3.85	24.5	86.6	171.3	3.7	0.307124
W-50	248.5	4.66	18.2	172.8	264.2	5.1	0.291225
W-51	193.6	4.1	27.4	211	274.8	5.6	0.335172
W-52	159.1	4.65	26.8	164.4	256.4	5.4	0.353016
W-53	131.5	4.23	23.9	150.4	208	4.5	0.317958
W-54	224.7	4.46	29.2	204.9	205.3	4.1	0.360877
W-55	177.8	5.77	29.9	122.6	247.8	5.1	0.415359
W-56	281.7	5.46	26.6	257.8	248.6	4.8	0.381098
W-57	239.8	4.71	31	150.3	319.9	6.3	0.382113
W-58	330.6	4.37	28.4	203.1	198.3	3.7	0.35229
W-59	208.8	3.42	25.3	160.4	235.8	4.7	0.294153
W-60	183.5	4.14	22	174.3	292.7	5.9	0.301795
W-61	187.8	3.92	25	111.2	199.3	4.1	0.31305
W-62	341.5	4.36	32.3	280.4	236.2	4.4	0.375271
W-63	161.7	5.19	27.3	178.5	173	3.6	0.376413
W-64	167	5.5	28.3	245.2	200.6	4.2	0.394525
W-65	299.4	5.59	32.2	262.5	247.3	4.7	0.424262
W-66	195.1	5.87	30.5	169.7	230.4	4.7	0.423125
W-67	213.5	6.13	34.1	143.2	191.6	3.8	0.457201

## Sheet: Dataset 1, Tab 2
Worker								Queen
BeeID	BM (mg)	LT (mm)	VT_10% (uL)	VT_30% (uL)	VT_50% (uL)	VT_65% (uL)		BeeID	BM (mg)	LT (mm)	VT (uL)	VT (uL)	VT (uL)	VT (uL)
W-01	82	4.93	0.431616	0.431616	0.431616	0.329933		Q-01	332.5	7.1	1.79982	1.79982	1.79012	0.54201
W-02	83	3.05	0.23723	0.23723	0.23723	0.227905		Q-02	783.1	6.3	2.65248	2.65248	2.53888	0.55103
W-03	140	4.14	0.75931	0.75931	0.75035	0.213071		Q-03	290.6	6.5	1.56433	1.56433	1.55874	0.547587
W-04	82	5.2	0.518993	0.518993	0.518993	0.448444		Q-04	622.7	9.8	3.59439	3.59439	3.51456	0.931676
W-05	96	4.84	0.513004	0.513004	0.513003	0.33944		Q-05	413.5	6.3	1.75005	1.75005	1.73072	0.478817
W-06	56	4.89	0.504302	0.504302	0.504302	0.377139		Q-06	320.4	6.3	3.06556	3.06554	2.7084	0.420707
W-07	115	4.59	0.503215	0.503215	0.503203	0.296018		Q-07	450.2	6.1	2.25792	2.25792	2.25064	0.786709
W-08	101	4.36	0.626931	0.626931	0.62693	0.424897		Q-08	592.4	8.5	3.27559	3.27554	2.82459	0.418257
W-09	139	3.82	0.721187	0.721187	0.721176	0.431039		Q-09	442.1	6.2	3.00366	3.00361	2.57901	0.391647
W-10	107	4.1	0.441046	0.441046	0.441045	0.291407		Q-10	551.3	6.3	1.75886	1.75886	1.72166	0.455237
W-11	124	4.78	1.04795	1.04795	1.04794	0.646644		Q-11	485.4	12.4	3.95808	3.95808	3.87106	0.968401
W-12	251.4	3.57	0.502659	0.502659	0.502396	0.229364		Q-12	486.1	9.9	3.77013	3.77013	3.71145	1.07984
W-13	215.3	5.05	0.973492	0.973492	0.973136	0.452805		Q-13	297.3	9.9	3.35154	3.35154	3.34024	1.16455
W-14	144.1	3.84	0.413348	0.413348	0.413332	0.237647		Q-14	530.9	6.2	2.65768	2.65768	2.65664	1.1962
W-15	190.7	6.62	0.753176	0.753176	0.753174	0.487413		Q-15	419.4	11.5	4.1222	4.1222	4.07058	1.13519
W-16	160.4	6.44	0.406022	0.406022	0.406022	0.367786		Q-16	489.2	6.8	2.29589	2.29589	2.2583	0.602966
W-17	98.2	3.34	0.399216	0.399216	0.399216	0.286323		Q-17	392.7	4.9	1.2046	1.2046	1.19162	0.353976
W-18	86.9	4.34	0.404895	0.404895	0.404894	0.299188		Q-18	213.5	3.6	0.814892	0.814892	0.814002	0.334935
W-19	116.6	3.85	0.466079	0.466079	0.466076	0.303803		Q-19	233.1	7.8	2.31428	2.31428	2.31105	0.865538
W-20	187.3	4.66	0.524121	0.524121	0.524052	0.280174		Q-20	322	5	1.50795	1.50795	1.49911	0.456764
W-21	220.5	4.14	1.05275	1.05275	1.0524	0.478307		Q-21	198.1	3.8	0.856867	0.856867	0.856152	0.361258
W-22	230.5	4.65	1.2008	1.2008	1.13984	0.223911		Q-22	253.9	5.5	1.99918	1.99918	1.99392	0.747317
W-23	263.4	4.23	1.33634	1.33634	1.33481	0.523167		Q-23	202.6	5.7	1.39385	1.39385	1.39293	0.587153
W-24	296.6	4.46	1.04992	1.04992	1.04867	0.430538		Q-24	195.1	5.6	0.615001	0.615001	0.614457	0.260447
W-25	239.8	6.9	1.71471	1.71471	1.71417	0.816019		Q-25	239.8	4.8	1.09812	1.09812	1.096	0.410186
W-26	196.6	6.21	1.06228	1.06228	1.06209	0.526452		Q-26	257.5	6.3	1.2785	1.2785	1.27629	0.487627
W-27	229.7	7.05	1.71359	1.71359	1.71279	0.775797		Q-27	221.5	5	0.567971	0.567971	0.56714	0.232864
W-28	117.4	3.84	0.711962	0.711962	0.711855	0.377242		Q-28	236.4	5.9	0.951414	0.951414	0.949339	0.371167
W-29	60	4.06	0.451384	0.451384	0.451357	0.257467		Q-29	285.5	8.2	1.93606	1.93606	1.93065	0.694959
W-30	100.7	4.84	0.685384	0.685384	0.685383	0.469356		Q-30	213.5	4.7	1.33078	1.33078	1.32903	0.50653
W-31	211.9	5.2	0.696164	0.696164	0.696061	0.352665		Q-31	291.4	6.3	1.46306	1.46306	1.45749	0.494038
W-32	208.8	4.93	0.546857	0.546857	0.546771	0.281068		Q-32	198.1	7.1	1.40549	1.40549	1.40439	0.569601
W-33	189.2	4.84	1.29646	1.29646	1.29632	0.658251
W-34	205.7	4.89	0.945427	0.945427	0.945299	0.479549
W-35	228	4.59	1.02078	1.02078	1.02047	0.457055
W-36	184.9	3.05	0.781636	0.781636	0.781563	0.38652
W-37	211.9	4.14	0.599451	0.599451	0.599276	0.299651
W-38	293.4	4.36	1.23538	1.23538	1.23381	0.475633
W-39	176.5	3.82	1.06527	1.06527	1.06515	0.565972
W-40	130.3	4.78	0.829268	0.829268	0.829093	0.382709
W-41	198.1	4.1	0.702776	0.702776	0.702771	0.439992
W-42	89.1	3.57	0.794043	0.794041	0.712204	0.10738
W-43	102.6	5.05	0.793306	0.793306	0.793305	0.519769
W-44	159.1	3.84	0.546327	0.546327	0.546313	0.321963
W-45	143	3.84	0.455366	0.455366	0.455352	0.259015
W-46	195.1	4.06	1.13408	1.13408	1.13394	0.579345
W-47	144.2	3.34	0.971918	0.971918	0.96465	0.277259
W-48	155.3	4.34	0.57356	0.57356	0.573535	0.310192
W-49	119.5	3.85	0.385129	0.385129	0.385125	0.228617
W-50	248.5	4.66	1.23319	1.23319	1.23226	0.514657
W-51	193.6	4.1	1.26446	1.26446	1.26431	0.650036
W-52	159.1	4.65	1.14883	1.14883	1.1488	0.643996
W-53	131.5	4.23	0.726324	0.726324	0.726317	0.446036
W-54	224.7	4.46	0.879085	0.879085	0.878883	0.436344
W-55	177.8	5.77	1.198	1.198	1.1979	0.606553
W-56	281.7	5.46	1.61185	1.61185	1.61074	0.71894
W-57	239.8	4.71	1.59887	1.59887	1.5982	0.686377
W-58	330.6	4.37	0.815175	0.815175	0.813681	0.322309
W-59	208.8	3.42	0.733741	0.733741	0.733549	0.345116
W-60	183.5	4.14	1.29124	1.29124	1.29101	0.621196
W-61	187.8	3.92	0.5518	0.5518	0.551754	0.282556
W-62	341.5	4.36	1.25589	1.25589	1.25355	0.505035
W-63	161.7	5.19	0.73989	0.73989	0.739855	0.418753
W-64	167	5.5	1.16275	1.16275	1.16271	0.68063
W-65	299.4	5.59	1.65453	1.65453	1.65272	0.70144
W-66	195.1	5.87	1.24751	1.24751	1.24737	0.64046
W-67	213.5	6.13	0.90721	0.90721	0.906933	0.424495

## Sheet: Dataset 1, Tab 3
Worker								Queen
BeeID	BM (mg)	LT (mm)	TL_10% (s)	TL_30% (s)	TL_50% (s)	TL_65% (s)		BeeID	BM (mg)	LT (mm)	TL_10% (s)	TL_30% (s)	TL_50% (s)	TL_65% (s)
W-01	82	4.93	0.21097	0.198413	0.196078	0.155039		Q-07	450.2	6.1	0.162866	0.135685	0.196078	0.134228
	82	4.93	0.177936	0.191939	0.203252	0.192678			450.2	6.1	0.159236	0.13245	0.174825	0.129534
	82	4.93	0.187617	0.213675	0.204918	0.191571			450.2	6.1	0.13459	0.141643	0.15456	0.142045
	82	4.93				0.238095			450.2	6.1	0.144928	0.155521	0.14245	0.147493
	82	4.93				0.191205			450.2	6.1	0.130039	0.17762	0.143678	0.170068
	82	4.93							450.2	6.1				0.15748
W-02	83	3.05	0.215517	0.202429	0.174825	0.14881		Q-08	592.4	8.5	0.13947	0.230947	0.139665	0.163666
	83	3.05	0.210526	0.218341	0.194932	0.161031			592.4	8.5	0.134953	0.19305	0.139665	0.181818
	83	3.05	0.200803	0.214592	0.194175	0.160772			592.4	8.5	0.12285	0.2079	0.15873	0.160772
	83	3.05	0.224719			0.190476			592.4	8.5	0.178571	0.169492	0.133511	0.170358
	83	3.05							592.4	8.5	0.166945	0.219298	0.13369	0.206186
	83	3.05							592.4	8.5		0.236967		0.182149
W-03	140	4.14	0.184843	0.174825	0.15456	0.165563		Q-09	442.1	6.2	0.197628	0.146628	0.146199	0.193798
	140	4.14	0.187266	0.236967	0.235849	0.235849			442.1	6.2	0.171527	0.139665	0.191571	0.209205
	140	4.14	0.19802	0.230415	0.191205	0.238095			442.1	6.2	0.146628	0.178253	0.205761	0.194175
	140	4.14	0.149254						442.1	6.2	0.139665		0.203252	0.198413
	140	4.14							442.1	6.2	0.178253		0.198413	0.174216
	140	4.14							442.1	6.2	0.162602			0.165289
W-13	190.7	5.05	0.186916	0.20202	0.14245	0.147493		Q-10	551.3	6.3	0.162075	0.162602	0.206186	0.17094
	190.7	5.05	0.185185	0.191205	0.199203	0.217865			551.3	6.3	0.188679	0.167785	0.172414	0.155521
	190.7	5.05	0.176367	0.18315	0.222717	0.214592			551.3	6.3	0.129199	0.149477	0.146199	0.214133
	190.7	5.05			0.179533				551.3	6.3	0.14881		0.145349
	190.7	5.05							551.3	6.3			0.144509
	190.7	5.05							551.3	6.3
W-14	144.1	3.84	0.193798	0.21322	0.143678	0.170068		Q-11	485.4	12.4	0.180505	0.149477	0.182815	0.169492
	144.1	3.84	0.225734	0.203252	0.234192	0.239808			485.4	12.4	0.183824	0.170358	0.152905	0.153846
	144.1	3.84	0.210526	0.236967	0.219298	0.2331			485.4	12.4	0.160772	0.13624	0.153374	0.178253
	144.1	3.84	0.175439						485.4	12.4	0.162602	0.195695	0.180505	0.198807
	144.1	3.84							485.4	12.4	0.167785		0.224215	0.169492
	144.1	3.84							485.4	12.4				0.184162
W-15	190.7	6.62	0.166113	0.234192	0.139665	0.25974		Q-12	486.1	9.9	0.18797	0.125786	0.16129	0.163399
	190.7	6.62	0.160514	0.212766	0.182149	0.21097			486.1	9.9	0.151976	0.140056	0.165837	0.17452
	190.7	6.62	0.200803	0.240385	0.223214	0.213675			486.1	9.9	0.141643	0.150376	0.165289	0.171233
	190.7	6.62	0.166389						486.1	9.9	0.153374	0.172712	0.147929	0.145773
	190.7	6.62							486.1	9.9	0.16835	0.174216	0.152439	0.15083
	190.7	6.62							486.1	9.9
W-16	160.4	6.44	0.157233	0.246914	0.157729	0.222717		Q-13	297.3	9.9	0.126743	0.230947	0.235294	0.184162
	160.4	6.44	0.171233	0.221239	0.210526	0.217865			297.3	9.9	0.14881	0.130378	0.149925	0.163399
	160.4	6.44	0.166113	0.218818	0.206186	0.176367			297.3	9.9	0.193424	0.184502	0.143266	0.17452
	160.4	6.44							297.3	9.9	0.142857	0.144928	0.148368	0.171233
	160.4	6.44							297.3	9.9	0.147059			0.154083
	160.4	6.44							297.3	9.9				0.158228
W-38	293.4	4.36	0.2079	0.280899	0.15674	0.240385		Q-31	291.4	6.3	0.184502	0.155763	0.17452	0.265957
	293.4	4.36	0.193798	0.169492	0.17452	0.175747			291.4	6.3	0.155763	0.137552	0.18797	0.182149
	293.4	4.36	0.220264	0.234742	0.224215	0.209205			291.4	6.3	0.138696	0.180505	0.151976	0.174216
	293.4	4.36							291.4	6.3	0.171527	0.183824	0.197628	0.165289
	293.4	4.36							291.4	6.3	0.176678	0.160772	0.153374	0.17094
	293.4	4.36							291.4	6.3			0.16835	0.155521
W-39	176.5	3.82	0.186916	0.168634	0.155763	0.26455		Q-32	198.1	7.1	0.199601	0.183486	0.171527	0.131234
	176.5	3.82	0.17094	0.21692	0.194175	0.200803			198.1	7.1	0.19084	0.192678	0.168634	0.153374
	176.5	3.82	0.200803	0.178891	0.178253	0.21978			198.1	7.1	0.160772	0.146628	0.194553	0.180505
	176.5	3.82	0.218818						198.1	7.1	0.153374	0.130378	0.146628	0.183824
	176.5	3.82							198.1	7.1	0.148148	0.13089	0.13624	0.160772
	176.5	3.82							198.1	7.1	0.18018		0.141243	0.18797
W-40	130.3	4.78	0.2079	0.242131	0.139665	0.15748
	130.3	4.78	0.21692	0.184502	0.207469	0.181488
	130.3	4.78	0.211864	0.182482	0.182149	0.231481
	130.3	4.78	0.182482			0.223214
	130.3	4.78
	130.3	4.78
W-49	119.5	3.85	0.21692	0.198413	0.171233	0.247525
	119.5	3.85	0.201613	0.19305	0.205761	0.21097
	119.5	3.85	0.230415	0.229885	0.234742	0.214592
	119.5	3.85
	119.5	3.85
	119.5	3.85
W-50	248.5	4.66	0.194175	0.252525	0.21097	0.2
	248.5	4.66	0.176991	0.21978	0.231481	0.266667
	248.5	4.66	0.209205	0.20284	0.215054	0.21097
	248.5	4.66	0.228833			0.275482
	248.5	4.66				0.206186
	248.5	4.66
W-51	193.6	4.1	0.21692	0.240385	0.198413	0.225225
	193.6	4.1	0.226757	0.228833	0.215983	0.181488
	193.6	4.1	0.221239	0.308642	0.176056	0.223714
	193.6	4.1
	193.6	4.1
	193.6	4.1

## Sheet: Dataset 1, Tab 4
Worker								Queen
BeeID	BM (mg)	LT (mm)	f_10%	f_30%	f_50%	f_65%		BeeID	BM (mg)	LT (mm)	f_10%	f_30%	f_50%	f_65%
W-01	82	4.93	4.74	5.04	5.1	6.45		Q-07	450.2	6.1	6.14	7.37	5.1	7.45
	82	4.93	5.62	5.21	4.92	5.19			450.2	6.1	6.28	7.55	5.72	7.72
	82	4.93	5.33	4.68	4.88	5.22			450.2	6.1	7.43	7.06	6.47	7.04
	82	4.93				4.2			450.2	6.1	6.9	6.43	7.02	6.78
	82	4.93				5.23			450.2	6.1	7.69	5.63	6.96	5.88
	82	4.93							450.2	6.1				6.35
W-02	83	3.05	4.64	4.94	5.72	6.72		Q-08	592.4	8.5	7.17	4.33	7.16	6.11
	83	3.05	4.75	4.58	5.13	6.21			592.4	8.5	7.41	5.18	7.16	5.5
	83	3.05	4.98	4.66	5.15	6.22			592.4	8.5	8.14	4.81	6.3	6.22
	83	3.05	4.45			5.25			592.4	8.5	5.6	5.9	7.49	5.87
	83	3.05							592.4	8.5	5.99	4.56	7.48	4.85
	83	3.05							592.4	8.5		4.22		5.49
W-03	140	4.14	5.41	5.72	6.47	6.04		Q-09	442.1	6.2	5.06	6.82	6.84	5.16
	140	4.14	5.34	4.22	4.24	4.24			442.1	6.2	5.83	7.16	5.22	4.78
	140	4.14	5.05	4.34	5.23	4.2			442.1	6.2	6.82	5.61	4.86	5.15
	140	4.14	6.7						442.1	6.2	7.16		4.92	5.04
	140	4.14							442.1	6.2	5.61		5.04	5.74
	140	4.14							442.1	6.2	6.15			6.05
W-13	190.7	5.05	5.35	4.95	7.02	6.78		Q-10	551.3	6.3	6.17	6.15	4.85	5.85
	190.7	5.05	5.4	5.23	5.02	4.59			551.3	6.3	5.3	5.96	5.8	6.43
	190.7	5.05	5.67	5.46	4.49	4.66			551.3	6.3	7.74	6.69	6.84	4.67
	190.7	5.05			5.57				551.3	6.3	6.72		6.88
	190.7	5.05							551.3	6.3			6.92
	190.7	5.05							551.3	6.3
W-14	144.1	3.84	5.16	4.69	6.96	5.88		Q-11	485.4	12.4	5.54	6.69	5.47	5.9
	144.1	3.84	4.43	4.92	4.27	4.17			485.4	12.4	5.44	5.87	6.54	6.5
	144.1	3.84	4.75	4.22	4.56	4.29			485.4	12.4	6.22	7.34	6.52	5.61
	144.1	3.84	5.7						485.4	12.4	6.15	5.11	5.54	5.03
	144.1	3.84							485.4	12.4	5.96		4.46	5.9
	144.1	3.84							485.4	12.4				5.43
W-15	190.7	6.62	6.02	4.27	7.16	3.85		Q-12	486.1	9.9	5.32	7.95	6.2	6.12
	190.7	6.62	6.23	4.7	5.49	4.74			486.1	9.9	6.58	7.14	6.03	5.73
	190.7	6.62	4.98	4.16	4.48	4.68			486.1	9.9	7.06	6.65	6.05	5.84
	190.7	6.62	6.01						486.1	9.9	6.52	5.79	6.76	6.86
	190.7	6.62							486.1	9.9	5.94	5.74	6.56	6.63
	190.7	6.62							486.1	9.9
W-16	160.4	6.44	6.36	4.05	6.34	4.49		Q-13	297.3	9.9	7.89	4.33	4.25	5.43
	160.4	6.44	5.84	4.52	4.75	4.59			297.3	9.9	6.72	7.67	6.67	6.12
	160.4	6.44	6.02	4.57	4.85	5.67			297.3	9.9	5.17	5.42	6.98	5.73
	160.4	6.44							297.3	9.9	7	6.9	6.74	5.84
	160.4	6.44							297.3	9.9	6.8			6.49
	160.4	6.44							297.3	9.9				6.32
W-38	293.4	4.36	4.81	3.56	6.38	4.16		Q-31	291.4	6.3	5.42	6.42	5.73	3.76
	293.4	4.36	5.16	5.9	5.73	5.69			291.4	6.3	6.42	7.27	5.32	5.49
	293.4	4.36	4.54	4.26	4.46	4.78			291.4	6.3	7.21	5.54	6.58	5.74
	293.4	4.36							291.4	6.3	5.83	5.44	5.06	6.05
	293.4	4.36							291.4	6.3	5.66	6.22	6.52	5.85
	293.4	4.36							291.4	6.3			5.94	6.43
W-39	176.5	3.82	5.35	5.93	6.42	3.78		Q-32	198.1	7.1	5.01	5.45	5.83	7.62
	176.5	3.82	5.85	4.61	5.15	4.98			198.1	7.1	5.24	5.19	5.93	6.52
	176.5	3.82	4.98	5.59	5.61	4.55			198.1	7.1	6.22	6.82	5.14	5.54
	176.5	3.82	4.57						198.1	7.1	6.52	7.67	6.82	5.44
	176.5	3.82							198.1	7.1	6.75	7.64	7.34	6.22
	176.5	3.82							198.1	7.1	5.55		7.08	5.32
W-40	130.3	4.78	4.81	4.13	7.16	6.35
	130.3	4.78	4.61	5.42	4.82	5.51
	130.3	4.78	4.72	5.48	5.49	4.32
	130.3	4.78	5.48			4.48
	130.3	4.78
	130.3	4.78
W-49	119.5	3.85	4.61	5.04	5.84	4.04
	119.5	3.85	4.96	5.18	4.86	4.74
	119.5	3.85	4.34	4.35	4.26	4.66
	119.5	3.85
	119.5	3.85
	119.5	3.85
W-50	248.5	4.66	5.15	3.96	4.74	5
	248.5	4.66	5.65	4.55	4.32	3.75
	248.5	4.66	4.78	4.93	4.65	4.74
	248.5	4.66	4.37			3.63
	248.5	4.66				4.85
	248.5	4.66
W-51	193.6	4.1	4.61	4.16	5.04	4.44
	193.6	4.1	4.41	4.37	4.63	5.51
	193.6	4.1	4.52	3.24	5.68	4.47
	193.6	4.1
	193.6	4.1
	193.6	4.1

## Sheet: Dataset 1, Tab 5
Worker								Queen
BeeID	BM (mg)	LT (mm)	Q_10% (uL/s)	Q_30% (uL/s)	Q_50% (uL/s)	Q_65% (uL/s)		BeeID	BM (mg)	LT (mm)	Q_10% (uL/s)	Q_30% (uL/s)	Q_50% (uL/s)	Q_65% (uL/s)
W-01	82	4.93	1.06176	1.0836	1.0404	1.3416		Q-07	450.2	6.1	3.85592	7.95223	3.5445	3.5462
	82	4.93	1.11276	0.89612	1.02828	0.99129			450.2	6.1	3.69264	8.2748	5.03932	5.07976
	82	4.93	1.42311	0.7254	1.03456	1.18494			450.2	6.1	7.40771	7.93544	5.24717	3.47072
	82	4.93				0.8568			450.2	6.1	5.0991	6.93797	6.4233	2.72556
	82	4.93				1.24997			450.2	6.1	4.41406	6.48013	5.30352	2.95764
	82	4.93							450.2	6.1				2.87655
W-02	83	3.05	0.67744	0.68666	0.87516	1.04832		Q-08	592.4	8.5	5.67864	2.8578	5.21248	1.6497
	83	3.05	1.06875	0.6641	0.6669	1.26684			592.4	8.5	3.3345	3.1339	5.3342	1.8755
	83	3.05	0.75696		0.7931	1.25644			592.4	8.5	5.86894	3.66041	4.9266	1.89088
	83	3.05	0.6586			1.071			592.4	8.5	3.696	4.7436	3.79743	1.74926
	83	3.05							592.4	8.5	4.59433	3.04608	5.61	1.6296
	83	3.05							592.4	8.5		2.56154		1.76778
W-03	140	4.14	1.13069	1.3442	1.53986	1.48584		Q-09	442.1	6.2	4.81206	4.52166	4.37076	0.37152
	140	4.14	0.93984	0.94528	1.02608	1.0176			442.1	6.2	5.55016	5.81392	3.51306	0.41586
	140	4.14	1.16655	1.04594	1.22905	0.8526			442.1	6.2	5.10818	2.92281	3.01806	0.41715
	140	4.14	1.0854						442.1	6.2	5.6922		3.6654	0.42336
	140	4.14							442.1	6.2	5.87928		2.83752	0.47642
	140	4.14							442.1	6.2	6.14385			0.5687
W-13	190.7	5.05	1.89925	2.2077	3.59424	3.54594		Q-10	551.3	6.3	2.50502	2.36775	2.72085	1.62045
	190.7	5.05	2.079	3.30013	2.63048	2.74023			551.3	6.3	2.7825	3.0992	2.6448	1.49819
	190.7	5.05	2.12058	3.49986	2.22255	3.09424			551.3	6.3	2.54646	2.14749	3.88512	1.13014
	190.7	5.05			3.20832				551.3	6.3	2.76192		3.69456
	190.7	5.05							551.3	6.3			2.47044
	190.7	5.05							551.3	6.3
W-14	144.1	3.84	1.22808	1.43983	1.92096	1.12896		Q-11	485.4	12.4	3.20766	5.80692	3.06867	2.8497
	144.1	3.84	1.05877	1.12668	1.04188	0.7089			485.4	12.4	2.8832	4.70774	4.79382	3.5425
	144.1	3.84	0.94525	1.23224	1.04424	1.2441			485.4	12.4	4.2918	5.7619	4.4662	2.00277
	144.1	3.84	0.5757						485.4	12.4	4.1082	4.3946	3.06362	2.31883
	144.1	3.84							485.4	12.4	4.2018		4.25484	3.4869
	144.1	3.84							485.4	12.4				4.17567
W-15	190.7	6.62	3.44344	3.36049	5.70652	2.46015		Q-12	486.1	9.9	3.95276	5.49345	4.247	3.15792
	190.7	6.62	3.78784	3.4921	4.63356	3.5313			486.1	9.9	5.31006	5.37642	3.77478	3.31194
	190.7	6.62	2.40534	2.56256	3.7408	3.19644			486.1	9.9	6.97528	4.9343	3.72075	3.32296
	190.7	6.62	2.72854						486.1	9.9	5.91364	3.59559	5.0362	4.4247
	190.7	6.62							486.1	9.9	3.48678	4.63218	4.38208	3.8454
	190.7	6.62							486.1	9.9
W-16	160.4	6.44	1.89528	1.99665	2.7896	2.00703		Q-13	297.3	9.9	3.81876	1.17343	1.42375	0.93396
	160.4	6.44	1.898	2.07468	2.185	1.66158			297.3	9.9	1.65984	2.13226	1.82758	0.9792
	160.4	6.44	2.21536	2.4221	2.26495	2.44944			297.3	9.9	1.61821	1.48508	2.01722	1.07724
	160.4	6.44							297.3	9.9	2.933	2.4909	1.96134	0.68912
	160.4	6.44							297.3	9.9	2.822			1.35641
	160.4	6.44							297.3	9.9				1.24504
W-38	293.4	4.36	2.1645	2.1716	3.8918	2.7664		Q-31	291.4	6.3	2.10838	1.81044	1.65597	0.90992
	293.4	4.36	2.44068	3.7347	4.22301	3.9261			291.4	6.3	1.86822	2.12284	1.04804	1.30662
	293.4	4.36	2.10202	2.70084	2.95698	4.29244			291.4	6.3	1.80971	1.662	1.06596	1.4063
	293.4	4.36							291.4	6.3	1.94139	1.61024	1.19416	1.573
	293.4	4.36							291.4	6.3	1.59612	1.38706	1.64956	1.45665
	293.4	4.36							291.4	6.3			1.22958	1.87113
W-39	176.5	3.82	2.7927	4.09763	4.09596	1.9278		Q-32	198.1	7.1	1.48797	1.84755	1.85394	0.9144
	176.5	3.82	3.36375	2.84437	2.65225	2.37048			198.1	7.1	1.60344	1.2456	2.02806	0.60636
	176.5	3.82	3.03282	3.31487	3.46137	2.54345			198.1	7.1	1.72294	2.19604	1.54714	0.91964
	176.5	3.82	2.71001						198.1	7.1	1.8256	2.24731	2.57114	0.52768
	176.5	3.82							198.1	7.1	1.3905	2.865	2.75984	0.8397
	176.5	3.82							198.1	7.1	1.0656		2.78244	0.60116
W-40	130.3	4.78	1.88552	1.88741	2.9356	3.27025
	130.3	4.78	1.44293	2.2764	2.32324	2.82112
	130.3	4.78	2.0532	2.67424	2.51991	2.35872
	130.3	4.78	2.3016			2.1504
	130.3	4.78
	130.3	4.78
W-49	119.5	3.85	0.97271	1.02312	1.32568	0.69488
	119.5	3.85	0.67456	1.08262	1.05948	1.00014
	119.5	3.85	0.5208	0.60465	0.94572	0.98326
	119.5	3.85
	119.5	3.85
	119.5	3.85
W-50	248.5	4.66	3.3166	3.02148	2.33208	3.31
	248.5	4.66	2.3504	2.6754	1.62432	3.06375
	248.5	4.66	2.36132	3.33268	3.29685	3.8394
	248.5	4.66	1.95776			2.52285
	248.5	4.66				3.42895
	248.5	4.66
W-51	193.6	4.1	1.2447	2.10912	2.34864	2.1534
	193.6	4.1	1.69344	2.63511	1.76403	3.13519
	193.6	4.1	1.50064	2.02176	3.48184	2.33334
	193.6	4.1
	193.6	4.1
	193.6	4.1

## Sheet: Dataset 1, Tab 6
Worker								Queen
BeeID	BM (mg)	LT (mm)	V0_10% (uL)	V0_30% (uL)	V0_50% (uL)	V0_65% (uL)		BeeID	BM (mg)	LT (mm)	V0_10% (uL)	V0_30% (uL)	V0_50% (uL)	V0_65% (uL)
W-01	82	4.93	0.224	0.215	0.204	0.208		Q-07	450.2	6.1	0.628	1.079	0.695	0.476
	82	4.93	0.198	0.172	0.209	0.191			450.2	6.1	0.588	1.096	0.881	0.658
	82	4.93	0.267	0.155	0.212	0.227			450.2	6.1	0.997	1.124	0.811	0.493
	82	4.93				0.204			450.2	6.1	0.739	1.079	0.915	0.402
	82	4.93				0.239			450.2	6.1	0.574	1.151	0.762	0.503
	82	4.93							450.2	6.1				0.453
W-02	83	3.05	0.146	0.139	0.153	0.156		Q-08	592.4	8.5	0.792	0.66	0.728	0.27
	83	3.05	0.225	0.145	0.13	0.204			592.4	8.5	0.45	0.605	0.745	0.341
	83	3.05	0.152		0.154	0.202			592.4	8.5	0.721	0.761	0.782	0.304
	83	3.05	0.148			0.204			592.4	8.5	0.66	0.804	0.507	0.298
	83	3.05							592.4	8.5	0.767	0.668	0.75	0.336
	83	3.05							592.4	8.5		0.607		0.322
W-03	140	4.14	0.209	0.235	0.238	0.246		Q-09	442.1	6.2	0.951	0.663	0.639	0.072
	140	4.14	0.176	0.224	0.242	0.24			442.1	6.2	0.952	0.812	0.673	0.087
	140	4.14	0.231	0.241	0.235	0.203			442.1	6.2	0.749	0.521	0.621	0.081
	140	4.14	0.162						442.1	6.2	0.795		0.745	0.084
	140	4.14							442.1	6.2	1.048		0.563	0.083
	140	4.14							442.1	6.2	0.999			0.094
W-13	190.7	5.05	0.355	0.446	0.512	0.523		Q-10	551.3	6.3	0.406	0.385	0.561	0.277
	190.7	5.05	0.385	0.631	0.524	0.597			551.3	6.3	0.525	0.52	0.456	0.233
	190.7	5.05	0.374	0.641	0.495	0.664			551.3	6.3	0.329	0.321	0.568	0.242
	190.7	5.05			0.576				551.3	6.3	0.411		0.537
	190.7	5.05							551.3	6.3			0.357
	190.7	5.05							551.3	6.3
W-14	144.1	3.84	0.238	0.307	0.276	0.192		Q-11	485.4	12.4	0.579	0.868	0.561	0.483
	144.1	3.84	0.239	0.229	0.244	0.17			485.4	12.4	0.53	0.802	0.733	0.545
	144.1	3.84	0.199	0.292	0.229	0.29			485.4	12.4	0.69	0.785	0.685	0.357
	144.1	3.84	0.101						485.4	12.4	0.668	0.86	0.553	0.461
	144.1	3.84							485.4	12.4	0.705		0.954	0.591
	144.1	3.84							485.4	12.4				0.769
W-15	190.7	6.62	0.572	0.787	0.797	0.639		Q-12	486.1	9.9	0.743	0.691	0.685	0.516
	190.7	6.62	0.608	0.743	0.844	0.745			486.1	9.9	0.807	0.753	0.626	0.578
	190.7	6.62	0.483	0.616	0.835	0.683			486.1	9.9	0.988	0.742	0.615	0.569
	190.7	6.62	0.454						486.1	9.9	0.907	0.621	0.745	0.645
	190.7	6.62							486.1	9.9	0.587	0.807	0.668	0.58
	190.7	6.62							486.1	9.9
W-16	160.4	6.44	0.298	0.493	0.44	0.447		Q-13	297.3	9.9	0.484	0.271	0.335	0.172
	160.4	6.44	0.325	0.459	0.46	0.362			297.3	9.9	0.247	0.278	0.274	0.16
	160.4	6.44	0.368	0.53	0.467	0.432			297.3	9.9	0.313	0.274	0.289	0.188
	160.4	6.44							297.3	9.9	0.419	0.361	0.291	0.118
	160.4	6.44							297.3	9.9	0.415			0.209
	160.4	6.44							297.3	9.9				0.197
W-38	293.4	4.36	0.45	0.61	0.61	0.665		Q-31	291.4	6.3	0.389	0.282	0.289	0.242
	293.4	4.36	0.473	0.633	0.737	0.69			291.4	6.3	0.291	0.292	0.197	0.238
	293.4	4.36	0.463	0.634	0.663	0.898			291.4	6.3	0.251	0.3	0.162	0.245
	293.4	4.36							291.4	6.3	0.333	0.296	0.236	0.26
	293.4	4.36							291.4	6.3	0.282	0.223	0.253	0.249
	293.4	4.36							291.4	6.3			0.207	0.291
W-39	176.5	3.82	0.522	0.691	0.638	0.51		Q-32	198.1	7.1	0.297	0.339	0.318	0.12
	176.5	3.82	0.575	0.617	0.515	0.476			198.1	7.1	0.306	0.24	0.342	0.093
	176.5	3.82	0.609	0.593	0.617	0.559			198.1	7.1	0.277	0.322	0.301	0.166
	176.5	3.82	0.593						198.1	7.1	0.28	0.293	0.377	0.097
	176.5	3.82							198.1	7.1	0.206	0.375	0.376	0.135
	176.5	3.82							198.1	7.1	0.192		0.393	0.113
W-40	130.3	4.78	0.392	0.457	0.41	0.515
	130.3	4.78	0.313	0.42	0.482	0.512
	130.3	4.78	0.435	0.488	0.459	0.546
	130.3	4.78	0.42			0.48
	130.3	4.78
	130.3	4.78
W-49	119.5	3.85	0.211	0.203	0.227	0.172
	119.5	3.85	0.136	0.209	0.218	0.211
	119.5	3.85	0.12	0.139	0.222	0.211
	119.5	3.85	0.131
	119.5	3.85
	119.5	3.85
W-50	248.5	4.66	0.644	0.763	0.492	0.662
	248.5	4.66	0.416	0.588	0.376	0.817
	248.5	4.66	0.494	0.676	0.709	0.81
	248.5	4.66	0.448			0.695
	248.5	4.66				0.707
	248.5	4.66
W-51	193.6	4.1	0.27	0.507	0.466	0.485
	193.6	4.1	0.384	0.603	0.381	0.569
	193.6	4.1	0.332	0.624	0.613	0.522
	193.6	4.1
	193.6	4.1
	193.6	4.1

## Sheet: Dataset 1, Tab 7
Worker								Queen
BeeID	BM (mg)	LT (mm)	Phi_10%	Phi_30%	Phi_50%	Phi_65%		BeeID	BM (mg)	LT (mm)	Phi_10%	Phi_30%	Phi_50%	Phi_65%
W-01	82	4.93	0.5618	0.5405	0.5134	0.5228		Q-07	450.2	6.1	0.1936	0.3324	0.2188	0.5089
	82	4.93	0.4964	0.4321	0.5237	0.4791			450.2	6.1	0.1812	0.3377	0.2771	0.7032
	82	4.93	0.6708	0.3897	0.533	0.5693			450.2	6.1	0.3074	0.3462	0.2555	0.527
	82	4.93				0.5135			450.2	6.1	0.2278	0.3324	0.2878	0.4297
	82	4.93				0.6014			450.2	6.1	0.1769	0.3547	0.2395	0.5379
	82	4.93							450.2	6.1				0.4836
W-02	83	3.05	0.5011	0.4783	0.5281	0.537		Q-08	592.4	8.5	0.3835	0.32	0.3536	0.4561
	83	3.05	0.7736	0.4983	0.4474	0.7032			592.4	8.5	0.2183	0.2931	0.3619	0.5747
	83	3.05	0.5236	0.4598	0.5299	0.6963			592.4	8.5	0.3495	0.369	0.3806	0.5137
	83	3.05	0.5098			0.7036			592.4	8.5	0.3198	0.3895	0.2463	0.5031
	83	3.05							592.4	8.5	0.3718	0.3236	0.3648	0.5664
	83	3.05							592.4	8.5		0.2942		0.544
W-03	140	4.14	0.4712	0.5305	0.5364	0.5559		Q-09	442.1	6.2	0.3456	0.2409	0.2742	0.5113
	140	4.14	0.3963	0.5048	0.5469	0.5421			442.1	6.2	0.346	0.2949	0.2893	0.6206
	140	4.14	0.5205	0.5432	0.5299	0.4567			442.1	6.2	0.2722	0.1892	0.2662	0.5779
	140	4.14	0.3657						442.1	6.2	0.2887		0.3201	0.6005
	140	4.14							442.1	6.2	0.3806		0.2417	0.5913
	140	4.14							442.1	6.2	0.3631			0.6661
W-13	190.7	5.05	0.3865	0.4857	0.5574	0.5701		Q-10	551.3	6.3	0.2273	0.2158	0.3213	0.5735
	190.7	5.05	0.4196	0.6869	0.5703	0.65			551.3	6.3	0.2943	0.291	0.2604	0.4838
	190.7	5.05	0.4074	0.6983	0.5392	0.723			551.3	6.3	0.1842	0.1795	0.325	0.5014
	190.7	5.05			0.627				551.3	6.3	0.23		0.3072
	190.7	5.05							551.3	6.3			0.2042
	190.7	5.05							551.3	6.3
W-14	144.1	3.84	0.5618	0.724	0.6507	0.4526		Q-11	485.4	12.4	0.1407	0.2109	0.138	0.3388
	144.1	3.84	0.5625	0.5392	0.5745	0.4012			485.4	12.4	0.1288	0.1947	0.1807	0.3821
	144.1	3.84	0.4689	0.6874	0.5405	0.6824			485.4	12.4	0.1677	0.1908	0.1688	0.2503
	144.1	3.84	0.2388						485.4	12.4	0.1622	0.209	0.1362	0.3233
	144.1	3.84							485.4	12.4	0.1712		0.2349	0.4143
	144.1	3.84							485.4	12.4				0.5395
W-15	190.7	6.62	0.4208	0.579	0.586	0.4701		Q-12	486.1	9.9	0.1578	0.1466	0.1454	0.2887
	190.7	6.62	0.4471	0.5466	0.621	0.5479			486.1	9.9	0.1714	0.1599	0.1329	0.3234
	190.7	6.62	0.3556	0.4535	0.6145	0.5027			486.1	9.9	0.2097	0.1575	0.1307	0.3182
	190.7	6.62	0.3339						486.1	9.9	0.1926	0.1319	0.1583	0.3606
	190.7	6.62							486.1	9.9	0.1246	0.1713	0.142	0.3246
	190.7	6.62							486.1	9.9
W-16	160.4	6.44	0.3699	0.6125	0.5473	0.5557		Q-13	297.3	9.9	0.4153	0.2327	0.2875	0.5885
	160.4	6.44	0.404	0.57	0.5715	0.45			297.3	9.9	0.2119	0.2383	0.2349	0.5465
	160.4	6.44	0.4575	0.6584	0.5804	0.537			297.3	9.9	0.2682	0.2348	0.2485	0.6425
	160.4	6.44							297.3	9.9	0.3594	0.3095	0.2494	0.4054
	160.4	6.44							297.3	9.9	0.3564			0.7172
	160.4	6.44							297.3	9.9				0.6744
W-38	293.4	4.36	0.4241	0.5746	0.5749	0.627		Q-31	291.4	6.3	0.2818	0.2046	0.2106	0.568
	293.4	4.36	0.4456	0.5964	0.6941	0.6507			291.4	6.3	0.2108	0.2113	0.1435	0.5592
	293.4	4.36	0.4363	0.5977	0.6246	0.8467			291.4	6.3	0.1822	0.2174	0.1173	0.5735
	293.4	4.36							291.4	6.3	0.2411	0.2142	0.1722	0.6105
	293.4	4.36							291.4	6.3	0.2047	0.1615	0.1845	0.5844
	293.4	4.36							291.4	6.3			0.1513	0.6824
W-39	176.5	3.82	0.4814	0.6374	0.5888	0.4703		Q-32	198.1	7.1	0.251	0.2864	0.2688	0.3443
	176.5	3.82	0.5308	0.5689	0.4749	0.4392			198.1	7.1	0.2586	0.2025	0.2893	0.2684
	176.5	3.82	0.5617	0.5473	0.5695	0.5153			198.1	7.1	0.2338	0.2722	0.2542	0.4793
	176.5	3.82	0.5473						198.1	7.1	0.2368	0.2478	0.3189	0.2782
	176.5	3.82							198.1	7.1	0.1738	0.3166	0.3181	0.3878
	176.5	3.82							198.1	7.1	0.162		0.3318	0.3244
W-40	130.3	4.78	0.5125	0.597	0.5363	0.6737
	130.3	4.78	0.4088	0.5488	0.6298	0.6689
	130.3	4.78	0.5693	0.6377	0.6003	0.7134
	130.3	4.78	0.5487			0.6282
	130.3	4.78
	130.3	4.78
W-49	119.5	3.85	0.6625	0.6364	0.7125	0.5382
	119.5	3.85	0.4256	0.6555	0.6844	0.6615
	119.5	3.85	0.3758	0.4358	0.6952	0.6622
	119.5	3.85	0.4101
	119.5	3.85
	119.5	3.85
W-50	248.5	4.66	0.5926	0.7023	0.4525	0.6097
	248.5	4.66	0.3823	0.5406	0.3457	0.7523
	248.5	4.66	0.4541	0.6215	0.652	0.7452
	248.5	4.66	0.4125			0.6394
	248.5	4.66				0.6507
	248.5	4.66
W-51	193.6	4.1	0.2457	0.461	0.4235	0.4407
	193.6	4.1	0.3485	0.5482	0.3459	0.5169
	193.6	4.1	0.3015	0.5354	0.5568	0.4745
	193.6	4.1
	193.6	4.1
	193.6	4.1

## Sheet: Dataset 2, Tab 1
Worker					Queen
BeeID	Lc (mm)	Phi_max_10%	Phi_max_65%		BeeID	Lc (mm)	Phi_max_10%	Phi_max_65%
W-01	0.317131	0.67077	0.60139		Q-07	0.529141	0.30735	0.70317
W-02	0.273359	0.77364	0.70324		Q-08	0.708767	0.38354	0.5747
W-03	0.274496	0.52048	0.55592		Q-09	0.465833	0.3806	0.6661
W-13	0.366511	0.41959	0.72295		Q-10	0.57893	0.29427	0.57354
W-14	0.345022	0.56184	0.68243		Q-11	0.777895	0.1712	0.53952
W-15	0.477209	0.44713	0.54794		Q-12	0.650177	0.20965	0.36062
W-16	0.360677	0.4575	0.55569		Q-13	0.655485	0.41531	0.71721
W-38	0.374689	0.44559	0.84674		Q-31	0.496951	0.28176	0.68243
W-39	0.349082	0.4617	0.51532		Q-32	0.542817	0.25859	0.47927
W-40	0.411354	0.56929	0.7134
W-49	0.307124	0.66247	0.66218
W-50	0.291225	0.59257	0.74518
W-51	0.335172	0.34846	0.51693

## Sheet: Dataset 2, Tab 2
Bo	Ca	Phi
0.013983	0.000853234	0.5618
0.013983	0.00101164	0.4964
0.013983	0.000959438	0.6708
0.013983
0.013983
0.013983
0.0103945	0.000516726	0.5011
0.0103945	0.000528976	0.7736
0.0103945	0.00055459	0.5236
0.0103945	0.000495567	0.5098
0.0103945
0.0103945
0.0104784	0.000817787	0.4712
0.0104784	0.000807206	0.3963
0.0104784	0.000763369	0.5205
0.0104784	0.00101279	0.3657
0.0104784
0.0104784
0.0186791	0.000986479	0.3865
0.0186791	0.000995699	0.4196
0.0186791	0.00104548	0.4074
0.0186791
0.0186791
0.0186791
0.0165519	0.000723475	0.5618
0.0165519	0.000621123	0.5625
0.0165519	0.00066599	0.4689
0.0165519	0.000799188	0.2388
0.0165519
0.0165519
0.023495	0.00145511	0.4208
0.023495	0.00150587	0.4471
0.023495	0.00120373	0.3556
0.023495	0.0014527	0.3339
0.023495
0.023495
0.0283727	0.0014955	0.3699
0.0283727	0.00137322	0.404
0.0180908	0.00141555	0.4575
0.0180908
0.0180908
0.0180908
0.026314	0.000765728	0.4241
0.026314	0.000821446	0.4456
0.026314	0.000722745	0.4363
0.026314
0.026314
0.026314
0.0169476	0.000746208	0.4814
0.0169476	0.000815947	0.5308
0.0169476	0.000694601	0.5617
0.0169476	0.000637415	0.5473
0.0169476
0.0169476
0.0235362	0.00083949	0.5125
0.0235362	0.000804584	0.4088
0.0235362	0.000823783	0.5693
0.0235362	0.000956426	0.5487
0.0235362
0.0235362
0.013115	0.000648044	0.6625
0.013115	0.000697245	0.4256
0.013115	0.000610089	0.3758
0.013115		0.4101
0.013115
0.013115
0.0117921	0.000876266	0.5926
0.0117921	0.00096134	0.3823
0.0117921	0.000813311	0.4541
0.0117921	0.00074355	0.4125
0.0117921
0.0117921
0.0156249	0.000690125	0.2457
0.0156249	0.000660184	0.3485
0.0156249	0.000676651	0.3015
0.0156249
0.0156249
0.0156249
0.0144184	0.00204531	0.5405
0.0144184	0.0021143	0.4321
0.0144184	0.00189922	0.3897
0.0144184
0.0144184
0.0144184
0.0107182	0.00124025	0.4783
0.0107182	0.00114987	0.4983
0.0107182	0.00116995	0.4598
0.0107182
0.0107182
0.0107182
0.0108046	0.0019493	0.5305
0.0108046	0.00143812	0.5048
0.0108046	0.00147901	0.5432
0.0108046
0.0108046
0.0108046
0.0192607	0.00205768	0.4857
0.0192607	0.00217408	0.6869
0.0192607	0.00226969	0.6983
0.0192607
0.0192607
0.0192607
0.0170672	0.00148247	0.724
0.0170672	0.00155517	0.5392
0.0170672	0.00133391	0.6874
0.0170672
0.0170672
0.0170672
0.0242265	0.00232685	0.579
0.0242265	0.00256117	0.5466
0.0242265	0.0022669	0.4535
0.0242265
0.0242265
0.0242265
0.029256	0.00214695	0.6125
0.029256	0.00239611	0.57
0.018654	0.00242261	0.6584
0.018654
0.018654
0.018654
0.0271333	0.00127767	0.5746
0.0271333	0.00211748	0.5964
0.0271333	0.0015289	0.5977
0.0271333
0.0271333
0.0271333
0.0174753	0.00186466	0.6374
0.0174753	0.00144959	0.5689
0.0174753	0.00175775	0.5473
0.0174753
0.0174753
0.0174753
0.024269	0.00162502	0.597
0.024269	0.0021326	0.5488
0.024269	0.00215621	0.6377
0.024269
0.024269
0.024269
0.0135233	0.00159725	0.6364
0.0135233	0.00164162	0.6555
0.0135233	0.00137858	0.4358
0.0135233
0.0135233
0.0135233
0.0121592	0.00151902	0.7023
0.0121592	0.00174534	0.5406
0.0121592	0.0018911	0.6215
0.0121592
0.0121592
0.0121592
0.0161113	0.00140397	0.461
0.0161113	0.00147485	0.5482
0.0161113	0.00109348	0.5354
0.0161113
0.0161113
0.0161113
0.014996	0.00963118	0.5134
0.014996	0.00929126	0.5237
0.014996	0.00921572	0.533
0.014996
0.014996
0.014996
0.0111476	0.0066828	0.5281
0.0111476	0.00599349	0.4474
0.0111476	0.00601685	0.5299
0.0111476
0.0111476
0.0111476
0.0112375	0.0102605	0.5364
0.0112375	0.00672401	0.5469
0.0112375	0.00829401	0.5299
0.0112375
0.0112375
0.0112375
0.0200323	0.0135797	0.5574
0.0200323	0.00971085	0.5703
0.0200323	0.00868561	0.5392
0.0200323	0.0107748	0.627
0.0200323
0.0200323
0.017751	0.0102377	0.6507
0.017751	0.00628089	0.5745
0.017751	0.00670747	0.5405
0.017751
0.017751
0.017751
0.0251971	0.0181566	0.586
0.0251971	0.0139217	0.621
0.0251971	0.0113605	0.6145
0.0251971
0.0251971
0.0251971
0.0304281	0.01564	0.5473
0.0304281	0.0117177	0.5715
0.0194014	0.0119644	0.5804
0.0194014
0.0194014
0.0194014
0.0282203	0.0106554	0.5749
0.0282203	0.00956981	0.6941
0.0282203	0.00744876	0.6246
0.0282203
0.0282203
0.0282203
0.0181754	0.00939422	0.5888
0.0181754	0.00753586	0.4749
0.0181754	0.00820897	0.5695
0.0181754
0.0181754
0.0181754
0.0252413	0.01311	0.5363
0.0252413	0.00882546	0.6298
0.0252413	0.0100522	0.6003
0.0252413
0.0252413
0.0252413
0.0140651	0.00861263	0.7125
0.0140651	0.00716736	0.6844
0.0140651	0.0062825	0.6952
0.0140651
0.0140651
0.0140651
0.0126464	0.0084611	0.4525
0.0126464	0.00771138	0.3457
0.0126464	0.00830044	0.652
0.0126464
0.0126464
0.0126464
0.0167568	0.00791547	0.4235
0.0167568	0.00727155	0.3459
0.0167568	0.00892061	0.5568
0.0167568
0.0167568
0.0167568
0.0151536	0.11111	0.5228
0.0151536	0.0894051	0.4791
0.0151536	0.0899219	0.5693
0.0151536	0.0723509	0.5135
0.0151536	0.0900941	0.6014
0.0151536
0.0112647	0.0716171	0.537
0.0112647	0.0661819	0.7032
0.0112647	0.0662885	0.6963
0.0112647	0.0559509	0.7036
0.0112647
0.0112647
0.0113556	0.0873746	0.5559
0.0113556	0.0613358	0.5421
0.0113556	0.0607572	0.4567
0.0113556
0.0113556
0.0113556
0.0202429	0.119638	0.5701
0.0202429	0.0809938	0.65
0.0202429	0.082229	0.723
0.0202429
0.0202429
0.0202429
0.0179375	0.0788963	0.4526
0.0179375	0.0559519	0.4012
0.0179375	0.0575621	0.6824
0.0179375
0.0179375
0.0179375
0.0254619	0.0890567	0.4701
0.0254619	0.109644	0.5479
0.0254619	0.108256	0.5027
0.0254619
0.0254619
0.0254619
0.0307479	0.101037	0.5557
0.0307479	0.103287	0.45
0.0196053	0.12759	0.537
0.0196053
0.0196053
0.0196053
0.0285169	0.0633764	0.627
0.0285169	0.0866855	0.6507
0.0285169	0.0728219	0.8467
0.0285169
0.0285169
0.0285169
0.0183664	0.0504549	0.4703
0.0183664	0.0664723	0.4392
0.0183664	0.0607327	0.5153
0.0183664
0.0183664
0.0183664
0.0255066	0.106059	0.6737
0.0255066	0.0920296	0.6689
0.0255066	0.0721538	0.7134
0.0255066	0.0748262	0.6282
0.0255066
0.0255066
0.0142129	0.0543488	0.5382
0.0142129	0.0637657	0.6615
0.0142129	0.0626894	0.6622
0.0142129
0.0142129
0.0142129
0.0127793	0.0814149	0.6097
0.0127793	0.0610612	0.7523
0.0127793	0.0771813	0.7452
0.0127793	0.0591072	0.6394
0.0127793	0.0789724	0.6507
0.0127793
0.0169329	0.0636084	0.4407
0.0169329	0.0789375	0.5169
0.0169329	0.0640382	0.4745
0.0169329
0.0169329
0.0169329
0.0698644	0.00136754	0.1936
0.0698644	0.00139872	0.1812
0.0698644	0.00165486	0.3074
0.0698644	0.00153682	0.2278
0.0698644	0.00171277	0.1769
0.0698644
0.03893	0.00222526	0.3835
0.03893	0.00229975	0.2183
0.03893	0.00252631	0.3495
0.03893	0.001738	0.3198
0.03893	0.00185904	0.3718
0.03893
0.0301722	0.00114547	0.3456
0.0301722	0.00131978	0.346
0.0301722	0.0015439	0.2722
0.0301722	0.00162087	0.2887
0.0301722	0.00126998	0.3806
0.0301722	0.00139223	0.3631
0.0466032	0.00141928	0.2273
0.0466032	0.00121916	0.2943
0.0466032	0.00178043	0.1842
0.0466032	0.0015458	0.23
0.0466032
0.0466032
0.037484	0.00250827	0.1407
0.037484	0.00246299	0.1288
0.037484	0.00281614	0.1677
0.037484	0.00278445	0.1622
0.037484	0.00269843	0.1712
0.037484
0.0841504	0.00192305	0.1578
0.0841504	0.0023785	0.1714
0.0841504	0.00255201	0.2097
0.0841504	0.00235682	0.1926
0.0841504	0.00214716	0.1246
0.0841504
0.0401993	0.00285204	0.4153
0.0401993	0.00242911	0.2119
0.0401993	0.00186882	0.2682
0.0401993	0.00253032	0.3594
0.0401993	0.00245803	0.3564
0.0401993
0.0343496	0.00124676	0.2818
0.0343496	0.00147679	0.2108
0.0343496	0.00165851	0.1822
0.0343496	0.00134107	0.2411
0.0343496	0.00130197	0.2047
0.0343496
0.0409721	0.00129879	0.251
0.0409721	0.00135841	0.2586
0.0409721	0.00161247	0.2338
0.0409721	0.00169024	0.2368
0.0409721	0.00174987	0.1738
0.0409721	0.00143878	0.162
0.0720396	0.00370066	0.3324
0.0720396	0.00379104	0.3377
0.0720396	0.003545	0.3462
0.0720396	0.00322866	0.3324
0.0720396	0.00282696	0.3547
0.0720396
0.040142	0.00302962	0.32
0.040142	0.00362435	0.2931
0.040142	0.00336547	0.369
0.040142	0.00412812	0.3895
0.040142	0.00319055	0.3236
0.040142	0.00295266	0.2942
0.0311116	0.00348063	0.2409
0.0311116	0.00365415	0.2949
0.0311116	0.0028631	0.1892
0.0311116
0.0311116
0.0311116
0.0480542	0.00318932	0.2158
0.0480542	0.00309078	0.291
0.0480542	0.00346935	0.1795
0.0480542
0.0480542
0.0480542
0.038651	0.00682857	0.2109
0.038651	0.00599158	0.1947
0.038651	0.00749203	0.1908
0.038651	0.00521584	0.209
0.038651
0.038651
0.0867704	0.00647864	0.1466
0.0867704	0.00581856	0.1599
0.0867704	0.00541924	0.1575
0.0867704	0.00471841	0.1319
0.0867704	0.00467766	0.1713
0.0867704
0.0414509	0.00352862	0.2327
0.0414509	0.00625047	0.2383
0.0414509	0.00441689	0.2348
0.0414509	0.00562297	0.3095
0.0414509
0.0414509
0.035419	0.00332933	0.2046
0.035419	0.00377013	0.2113
0.035419	0.00287298	0.2174
0.035419	0.00282112	0.2142
0.035419	0.00322562	0.1615
0.035419
0.0422477	0.0031852	0.2864
0.0422477	0.00303324	0.2025
0.0422477	0.00398588	0.2722
0.0422477	0.00448266	0.2478
0.0422477	0.00446512	0.3166
0.0422477
0.0749257	0.0119169	0.2188
0.0749257	0.0133656	0.2771
0.0749257	0.0151181	0.2555
0.0749257	0.0164032	0.2878
0.0749257	0.016263	0.2395
0.0749257
0.0417502	0.0233128	0.3536
0.0417502	0.0233128	0.3619
0.0417502	0.0205127	0.3806
0.0417502	0.0243873	0.2463
0.0417502	0.0243547	0.3648
0.0417502
0.0323581	0.0162446	0.2742
0.0323581	0.0123972	0.2893
0.0323581	0.0115422	0.2662
0.0323581	0.0116847	0.3201
0.0323581	0.0119697	0.2417
0.0323581
0.0499794	0.0117043	0.3213
0.0499794	0.0139969	0.2604
0.0499794	0.0165067	0.325
0.0499794	0.0166032	0.3072
0.0499794	0.0166997	0.2042
0.0499794
0.0401995	0.0259819	0.138
0.0401995	0.0310643	0.1807
0.0401995	0.0309693	0.1688
0.0401995	0.0263144	0.1362
0.0401995	0.0211845	0.2349
0.0401995
0.0902466	0.023512	0.1454
0.0902466	0.0228673	0.1329
0.0902466	0.0229431	0.1307
0.0902466	0.0256356	0.1583
0.0902466	0.0248772	0.142
0.0902466
0.0431116	0.0161171	0.2875
0.0431116	0.0252943	0.2349
0.0431116	0.0264699	0.2485
0.0431116	0.0255598	0.2494
0.0431116
0.0431116
0.036838	0.0138279	0.2106
0.036838	0.0128385	0.1435
0.036838	0.0158792	0.1173
0.036838	0.0122111	0.1722
0.036838	0.0157344	0.1845
0.036838	0.0143347	0.1513
0.0439403	0.0158558	0.2688
0.0439403	0.0161278	0.2893
0.0439403	0.0139792	0.2542
0.0439403	0.0185483	0.3189
0.0439403	0.0199626	0.3181
0.0439403	0.0192555	0.3318
0.0757132	0.158794	0.5089
0.0757132	0.164549	0.7032
0.0757132	0.150055	0.527
0.0757132	0.144513	0.4297
0.0757132	0.12533	0.5379
0.0757132	0.135348	0.4836
0.042189	0.181471	0.4561
0.042189	0.163354	0.5747
0.042189	0.184738	0.5137
0.042189	0.174343	0.5031
0.042189	0.144048	0.5664
0.042189	0.163057	0.544
0.0326981	0.111786	0.5113
0.0326981	0.103554	0.6206
0.0326981	0.11157	0.5779
0.0326981	0.109187	0.6005
0.0326981	0.124352	0.5913
0.0326981	0.131067	0.6661
0.0505046	0.128779	0.5735
0.0505046	0.141547	0.4838
0.0505046	0.102803	0.5014
0.0505046
0.0505046
0.0505046
0.040622	0.255636	0.3388
0.040622	0.281633	0.3821
0.040622	0.243071	0.2503
0.040622	0.21794	0.3233
0.040622	0.255636	0.4143
0.040622	0.235272	0.5395
0.0911951	0.211707	0.2887
0.0911951	0.198216	0.3234
0.0911951	0.202021	0.3182
0.0911951	0.237305	0.3606
0.0911951	0.229349	0.3246
0.0911951
0.0435647	0.187838	0.5885
0.0435647	0.211707	0.5465
0.0435647	0.198216	0.6425
0.0435647	0.202021	0.4054
0.0435647	0.224506	0.7172
0.0435647	0.218625	0.6744
0.0372252	0.0827706	0.568
0.0372252	0.120854	0.5592
0.0372252	0.126357	0.5735
0.0372252	0.133181	0.6105
0.0372252	0.128779	0.5844
0.0372252	0.141547	0.6824
0.0444021	0.189043	0.3443
0.0444021	0.161754	0.2684
0.0444021	0.137441	0.4793
0.0444021	0.13496	0.2782
0.0444021	0.154311	0.3878
0.0444021	0.131983	0.3244

## Sheet: Dataset 2, Tab 3
Worker											Queen
		1.0392	0.00133735	1.12731	0.00317128	1.23045	0.0154857	1.31613	0.146255				1.0392	0.00133735	1.12731	0.00317128	1.23045	0.0154857	1.31613	0.146255
LT (mm)	L (μm)	Bo	Ca	Bo	Ca	Bo	Ca	Bo	Ca		LT (mm)	L (μm)	Bo	Ca	Bo	Ca	Bo	Ca	Bo	Ca		Bo	Ca	Bo	Ca	Bo	Ca	Bo	Ca
4.93	20.4	0.0142256	0.000915716	0.0154317	0.00217145	0.0168436	0.0106034	0.0180165	0.100144		7.1	30.2	0.0303291	0.00131878	0.0329004	0.00312724	0.0359106	0.0152706	0.0384113	0.144224		0.0125148	0.0065599	0.0226849	0.01355	0.0168436	0.0106034	0.0468922	0.0131198
3.05	24.5	0.0105696	0.000566518	0.0114657	0.00134339	0.0125148	0.0065599	0.0133863	0.0619553		6.3	21.5	0.019159	0.00117019	0.0207833	0.00277487	0.0226849	0.01355	0.0242646	0.127973		0.0126191	0.00890426	0.0365772	0.0139801	0.0126191	0.00890426	0.0363427	0.0133349
4.14	18.2	0.0106578	0.000768979	0.0115613	0.00182349	0.0126191	0.00890426	0.0134979	0.0840967		6.5	33.6	0.0308921	0.00120733	0.0335111	0.00286297	0.0365772	0.0139801	0.0391242	0.132036		0.0293488	0.0111841	0.0626971	0.0210777	0.0224973	0.0108615	0.0561319	0.01355
5.2	33.7	0.0247872	0.000965867	0.0268887	0.00229037	0.0293488	0.0111841	0.0313925	0.105629		9.8	38.2	0.0529522	0.00182029	0.0574414	0.00431647	0.0626971	0.0210777	0.067063	0.19907		0.023183	0.0104098	0.0446312	0.01355	0.0199366	0.00825903	0.101344	0.0266698
4.84	28.6	0.0195797	0.000898999	0.0212396	0.00213181	0.023183	0.0104098	0.0247973	0.098316		6.3	42.3	0.0376943	0.00117019	0.04089	0.00277487	0.0446312	0.01355	0.0477391	0.127973		0.0199828	0.0105174	0.0399887	0.01355	0.0381394	0.0142382	0.070798	0.0212928
4.89	24.4	0.0168769	0.000908287	0.0183077	0.00215383	0.0199828	0.0105174	0.0213743	0.0993317		6.3	37.9	0.0337734	0.00117019	0.0366366	0.00277487	0.0399887	0.01355	0.0427733	0.127973		0.0183725	0.00987212	0.0468922	0.0131198	0.0217869	0.0138511	0.0719586	0.0212928
4.59	23.9	0.0155169	0.000852563	0.0168324	0.00202169	0.0183725	0.00987212	0.0196519	0.0932377		6.1	45.9	0.0396038	0.00113304	0.0429614	0.00268678	0.0468922	0.0131198	0.0501575	0.123911		0.0160645	0.00937743	0.0841326	0.0182817	0.0235126	0.00937743	0.0413604	0.01355
4.36	22	0.0135676	0.000809842	0.0147179	0.00192039	0.0160645	0.00937743	0.0171831	0.0885657		8.5	59.1	0.0710561	0.00157882	0.0770801	0.00374388	0.0841326	0.0182817	0.0899911	0.172662		0.0171457	0.00821601	0.0363427	0.0133349	0.0204085	0.00821601	0.0493474	0.0152706
3.82	26.8	0.0144808	0.000709541	0.0157085	0.00168254	0.0171457	0.00821601	0.0183397	0.0775965		6.2	35	0.0306941	0.00115161	0.0332963	0.00273083	0.0363427	0.0133349	0.0388734	0.125942		0.0164112	0.00881823	0.0561319	0.01355	0.0283393	0.0102808
4.1	23.9	0.0138604	0.000761549	0.0150355	0.00180587	0.0164112	0.00881823	0.017554	0.0832842		6.3	53.2	0.0474075	0.00117019	0.0514266	0.00277487	0.0561319	0.01355	0.0600407	0.127973		0.0233759	0.0102808	0.101344	0.0266698	0.0157974	0.00828053
4.78	29.2	0.0197426	0.000887855	0.0214164	0.00210538	0.0233759	0.0102808	0.0250037	0.0970972		12.4	48.8	0.0855926	0.00230322	0.092849	0.00546166	0.101344	0.0266698	0.108401	0.251884		0.0178771	0.00767831	0.070798	0.0212928	0.0142041	0.0100227
3.57	29.9	0.0150985	0.000663105	0.0163785	0.00157243	0.0178771	0.00767831	0.019122	0.0725182		9.9	42.7	0.059794	0.00183886	0.0648633	0.00436052	0.070798	0.0212928	0.075728	0.201101		0.0224973	0.0108615	0.0719586	0.0212928	0.0188145	0.00881823
5.05	26.6	0.0190006	0.000938005	0.0206115	0.0022243	0.0224973	0.0108615	0.0240639	0.102582		9.9	43.4	0.0607742	0.00183886	0.0659266	0.00436052	0.0719586	0.0212928	0.0769694	0.201101		0.0199366	0.00825903	0.0423652	0.0133349
3.84	31	0.0168379	0.000713256	0.0182654	0.00169135	0.0199366	0.00825903	0.0213249	0.0780028		6.2	40.8	0.0357805	0.00115161	0.0388139	0.00273083	0.0423652	0.0133349	0.0453153	0.125942		0.0381394	0.0142382	0.0789659	0.0247341
6.62	34.4	0.0322115	0.00122962	0.0349424	0.00291582	0.0381394	0.0142382	0.0407953	0.134474		11.5	41	0.0666924	0.00213605	0.0723465	0.00506525	0.0789659	0.0247341	0.0844646	0.233602		0.0217869	0.0138511	0.0353044	0.0146254
6.44	20.2	0.0184006	0.00119619	0.0199606	0.00283654	0.0217869	0.0138511	0.023304	0.130817		6.8	31	0.0298171	0.00126306	0.0323449	0.0029951	0.0353044	0.0146254	0.0377628	0.13813		0.0153269	0.00718363	0.0251117	0.0105389
3.34	27.4	0.0129447	0.000620384	0.0140421	0.00147112	0.0153269	0.00718363	0.0163942	0.0678462		4.9	30.6	0.0212086	0.000910144	0.0230066	0.00215824	0.0251117	0.0105389	0.0268603	0.0995348		0.0181714	0.00933442	0.0161583	0.00774284
4.34	25	0.015347	0.000806127	0.0166481	0.00191158	0.0181714	0.00933442	0.0194367	0.0881594		3.6	26.8	0.0136468	0.000668677	0.0148038	0.00158564	0.0161583	0.00774284	0.0172835	0.0731276		0.0208267	0.00828053	0.0480729	0.0167761
3.85	32.3	0.0175897	0.000715113	0.0190809	0.00169576	0.0208267	0.00828053	0.022277	0.0782059		7.8	36.8	0.040601	0.0014488	0.0440431	0.00343556	0.0480729	0.0167761	0.0514204	0.158443		0.0213062	0.0100227	0.0385199	0.0107539
4.66	27.3	0.0179946	0.000865565	0.0195202	0.00205253	0.0213062	0.0100227	0.0227899	0.0946596		5	46	0.0325329	0.000928718	0.035291	0.00220228	0.0385199	0.0107539	0.0412023	0.101566		0.0196221	0.00890426	0.0306753	0.00817299
4.14	28.3	0.0165722	0.000768979	0.0179772	0.00182349	0.0196221	0.00890426	0.0209884	0.0840967		3.8	48.2	0.0259075	0.000705826	0.0281039	0.00167373	0.0306753	0.00817299	0.0328113	0.0771902		0.0250765	0.0100012	0.0406218	0.0118293
4.65	32.2	0.0211789	0.000863708	0.0229744	0.00204812	0.0250765	0.0100012	0.0268227	0.0944565		5.5	44.1	0.034308	0.00102159	0.0372166	0.00242251	0.0406218	0.0118293	0.0434505	0.111723		0.0216072	0.00909783	0.0425763	0.0122595
4.23	30.5	0.0182488	0.000785696	0.0197959	0.00186313	0.0216072	0.00909783	0.0231118	0.0859249		5.7	44.6	0.0359587	0.00105874	0.0390073	0.0025106	0.0425763	0.0122595	0.045541	0.115785		0.0254711	0.00959251	0.0377027	0.0120444
4.46	34.1	0.0215122	0.000828417	0.0233359	0.00196443	0.0254711	0.00959251	0.0272447	0.090597		5.6	40.2	0.0318426	0.00104016	0.0345422	0.00246655	0.0377027	0.0120444	0.0403281	0.113754		0.0439127	0.0148404	0.0291814	0.0103238
6.9	38	0.0370875	0.00128163	0.0402317	0.00303915	0.0439127	0.0148404	0.0469706	0.140161		4.8	36.3	0.0246458	0.00089157	0.0267352	0.00211419	0.0291814	0.0103238	0.0312134	0.0975035		0.0354653	0.0133564	0.0422045	0.01355
6.21	34.1	0.029953	0.00115347	0.0324924	0.00273523	0.0354653	0.0133564	0.0379349	0.126145		6.3	40	0.0356447	0.00117019	0.0386666	0.00277487	0.0422045	0.01355	0.0451434	0.127973		0.0477011	0.0151631	0.0324907	0.0107539
7.05	40.4	0.040287	0.00130949	0.0437025	0.00310522	0.0477011	0.0151631	0.0510227	0.143208		5	38.8	0.0274408	0.000928718	0.0297672	0.00220228	0.0324907	0.0107539	0.0347532	0.101566		0.0182645	0.00825903	0.0435761	0.0126896
3.84	28.4	0.0154257	0.000713256	0.0167334	0.00169135	0.0182645	0.00825903	0.0195363	0.0780028		5.9	44.1	0.0368032	0.00109589	0.0399233	0.00259869	0.0435761	0.0126896	0.0466105	0.119848		0.017203	0.0087322	0.0513622	0.0176365
4.06	25.3	0.0145292	0.000754119	0.0157609	0.00178825	0.017203	0.0087322	0.0184009	0.0824717		8.2	37.4	0.0433791	0.0015231	0.0470567	0.00361174	0.0513622	0.0176365	0.0549387	0.166568		0.0312079	0.0104098	0.022906	0.0101087
4.84	38.5	0.0263573	0.000898999	0.0285918	0.00213181	0.0312079	0.0104098	0.033381	0.098316		4.7	29.1	0.0193457	0.000872995	0.0209859	0.00207014	0.022906	0.0101087	0.024501	0.0954722		0.0335291	0.0111841	0.0413604	0.01355
5.2	38.5	0.0283177	0.000965867	0.0307185	0.00229037	0.0335291	0.0111841	0.0358639	0.105629		6.3	39.2	0.0349318	0.00117019	0.0378933	0.00277487	0.0413604	0.01355	0.0442405	0.127973		0.0319533	0.0106034	0.0493474	0.0152706
4.93	38.7	0.0269869	0.000915716	0.0292748	0.00217145	0.0319533	0.0106034	0.0341784	0.100144		7.1	41.5	0.0416774	0.00131878	0.0452108	0.00312724	0.0493474	0.0152706	0.0527837	0.144224		0.0346123	0.0104098
4.84	42.7	0.0292326	0.000898999	0.0317109	0.00213181	0.0346123	0.0104098	0.0370226	0.098316													0.0330044	0.0105174
4.89	40.3	0.0278746	0.000908287	0.0302378	0.00215383	0.0330044	0.0105174	0.0353026	0.0993317		6.1	45.9	0.0396038	0.00113304	0.0429614	0.00268678	0.0468922	0.0131198	0.0501575	0.123911		0.0254448	0.00987212
4.59	33.1	0.0214899	0.000852563	0.0233118	0.00202169	0.0254448	0.00987212	0.0272166	0.0932377		8.5	59.1	0.0710561	0.00157882	0.0770801	0.00374388	0.0841326	0.0182817	0.0899911	0.172662		0.0163969	0.0065599
3.05	32.1	0.0138484	0.000566518	0.0150224	0.00134339	0.0163969	0.0065599	0.0175387	0.0619553		6.2	35	0.0306941	0.00115161	0.0332963	0.00273083	0.0363427	0.0133349	0.0388734	0.125942		0.0229502	0.00890426
4.14	33.1	0.0193831	0.000768979	0.0210264	0.00182349	0.0229502	0.00890426	0.0245483	0.0840967		6.3	53.2	0.0474075	0.00117019	0.0514266	0.00277487	0.0561319	0.01355	0.0600407	0.127973		0.0235126	0.00937743
4.36	32.2	0.0198581	0.000809842	0.0215416	0.00192039	0.0235126	0.00937743	0.0251499	0.0885657		12.4	48.8	0.0855926	0.00230322	0.092849	0.00546166	0.101344	0.0266698	0.108401	0.251884		0.0204085	0.00821601
3.82	31.9	0.0172365	0.000709541	0.0186978	0.00168254	0.0204085	0.00821601	0.0218297	0.0775965		9.9	42.7	0.059794	0.00183886	0.0648633	0.00436052	0.070798	0.0212928	0.075728	0.201101		0.0283393	0.0102808
4.78	35.4	0.0239346	0.000887855	0.0259637	0.00210538	0.0283393	0.0102808	0.0303127	0.0970972		9.9	43.4	0.0607742	0.00183886	0.0659266	0.00436052	0.0719586	0.0212928	0.0769694	0.201101		0.0226598	0.00881823
4.1	33	0.0191378	0.000761549	0.0207603	0.00180587	0.0226598	0.00881823	0.0242377	0.0832842		6.3	39.2	0.0349318	0.00117019	0.0378933	0.00277487	0.0413604	0.01355	0.0442405	0.127973		0.0182358	0.00767831
3.57	30.5	0.0154015	0.000663105	0.0167072	0.00157243	0.0182358	0.00767831	0.0195057	0.0725182		7.1	41.5	0.0416774	0.00131878	0.0452108	0.00312724	0.0493474	0.0152706	0.0527837	0.144224		0.0262187	0.0108615
5.05	31	0.0221436	0.000938005	0.0240209	0.0022243	0.0262187	0.0108615	0.0280444	0.102582													0.021673	0.00825903
3.84	33.7	0.0183044	0.000713256	0.0198562	0.00169135	0.021673	0.00825903	0.0231822	0.0780028													0.0131196	0.00825903
3.84	20.4	0.0110804	0.000713256	0.0120198	0.00169135	0.0131196	0.00825903	0.0140331	0.0780028													0.0194469	0.0087322
4.06	28.6	0.0164243	0.000754119	0.0178167	0.00178825	0.0194469	0.0087322	0.0208011	0.0824717													0.0136488	0.00718363
3.34	24.4	0.0115274	0.000620384	0.0125047	0.00147112	0.0136488	0.00718363	0.0145992	0.0678462													0.0173718	0.00933442
4.34	23.9	0.0146718	0.000806127	0.0159156	0.00191158	0.0173718	0.00933442	0.0185815	0.0881594													0.0157974	0.00828053
3.85	24.5	0.013342	0.000715113	0.0144731	0.00169576	0.0157974	0.00828053	0.0168974	0.0782059													0.0142041	0.0100227
4.66	18.2	0.0119964	0.000865565	0.0130135	0.00205253	0.0142041	0.0100227	0.0151932	0.0946596													0.0188145	0.00881823
4.1	27.4	0.0158902	0.000761549	0.0172373	0.00180587	0.0188145	0.00881823	0.0201246	0.0832842													0.0208711	0.0100012
4.65	26.8	0.0176272	0.000863708	0.0191216	0.00204812	0.0208711	0.0100012	0.0223245	0.0944565													0.0169315	0.00909783
4.23	23.9	0.0142999	0.000785696	0.0155122	0.00186313	0.0169315	0.00909783	0.0181105	0.0859249													0.021811	0.00959251
4.46	29.2	0.018421	0.000828417	0.0199827	0.00196443	0.021811	0.00959251	0.0233298	0.090597													0.0288938	0.01241
5.77	29.9	0.0244029	0.00107174	0.0264718	0.00254143	0.0288938	0.01241	0.0309058	0.117207													0.0243238	0.0117433
5.46	26.6	0.0205432	0.00101416	0.0222849	0.00240489	0.0243238	0.0117433	0.0260176	0.11091													0.0244535	0.0101302
4.71	31	0.0206527	0.000874853	0.0224036	0.00207455	0.0244535	0.0101302	0.0261563	0.0956753													0.0207854	0.00939894
4.37	28.4	0.0175547	0.0008117	0.019043	0.00192479	0.0207854	0.00939894	0.0222327	0.0887688													0.0144912	0.00735569
3.42	25.3	0.0122389	0.000635243	0.0132765	0.00150636	0.0144912	0.00735569	0.0155003	0.0694712													0.0152539	0.00890426
4.14	22	0.012883	0.000768979	0.0139752	0.00182349	0.0152539	0.00890426	0.0163161	0.0840967													0.0164128	0.00843109
3.92	25	0.0138618	0.000728115	0.015037	0.00172659	0.0164128	0.00843109	0.0175557	0.0796278													0.0235856	0.00937743
4.36	32.3	0.0199197	0.000809842	0.0216085	0.00192039	0.0235856	0.00937743	0.025228	0.0885657													0.0237295	0.0111626
5.19	27.3	0.0200412	0.00096401	0.0217403	0.00228597	0.0237295	0.0111626	0.0253819	0.105426													0.026068	0.0118293
5.5	28.3	0.0220163	0.00102159	0.0238828	0.00242251	0.026068	0.0118293	0.0278832	0.111723													0.0301457	0.0120229
5.59	32.2	0.0254602	0.00103831	0.0276187	0.00246215	0.0301457	0.0120229	0.0322449	0.113551													0.0299844	0.0126251
5.87	30.5	0.025324	0.00109032	0.027471	0.00258548	0.0299844	0.0126251	0.0320724	0.119239													0.0350084	0.0131843
6.13	34.1	0.0295672	0.00113861	0.0320738	0.0027	0.0350084	0.0131843	0.0374462	0.12452
4.93	20.4	0.0142256	0.000915716	0.0154317	0.00217145	0.0168436	0.0106034	0.0180165	0.100144
3.05	24.5	0.0105696	0.000566518	0.0114657	0.00134339	0.0125148	0.0065599	0.0133863	0.0619553
4.14	18.2	0.0106578	0.000768979	0.0115613	0.00182349	0.0126191	0.00890426	0.0134979	0.0840967
5.05	26.6	0.0190006	0.000938005	0.0206115	0.0022243	0.0224973	0.0108615	0.0240639	0.102582
3.84	31	0.0168379	0.000713256	0.0182654	0.00169135	0.0199366	0.00825903	0.0213249	0.0780028
6.62	34.4	0.0322115	0.00122962	0.0349424	0.00291582	0.0381394	0.0142382	0.0407953	0.134474
6.44	20.2	0.0184006	0.00119619	0.0199606	0.00283654	0.0217869	0.0138511	0.023304	0.130817
4.36	32.2	0.0198581	0.000809842	0.0215416	0.00192039	0.0235126	0.00937743	0.0251499	0.0885657
3.82	31.9	0.0172365	0.000709541	0.0186978	0.00168254	0.0204085	0.00821601	0.0218297	0.0775965
4.78	35.4	0.0239346	0.000887855	0.0259637	0.00210538	0.0283393	0.0102808	0.0303127	0.0970972
3.85	24.5	0.013342	0.000715113	0.0144731	0.00169576	0.0157974	0.00828053	0.0168974	0.0782059
4.66	18.2	0.0119964	0.000865565	0.0130135	0.00205253	0.0142041	0.0100227	0.0151932	0.0946596
4.1	27.4	0.0158902	0.000761549	0.0172373	0.00180587	0.0188145	0.00881823	0.0201246	0.0832842
